# Supplementary material for: Comprehensive Approach to Phenotype Varroa destructor Reproduction in Honey Bee Drone Brood and Its Correlation with Decreased Mite Reproduction (DMR)
Source: Insects. 2024 May 29;15(6):397. doi: 10.3390/insects15060397 (PMC11203922; doi:10.3390/insects15060397)
Supplement: Supplementary file 1 [file insects-15-00397-s001.zip]

Archive with 2 entries (2 files):
- Supplementary Figures SI Insects.pdf
- Supplementary Table S1.pdf
